# Supplementary material for: Adipocyte HSL is required for maintaining circulating vitamin A and RBP4 levels during fasting
Source: EMBO Rep. 2024 May 20;25(7):8. doi: 10.1038/s44319-024-00158-x (PMC11239848; doi:10.1038/s44319-024-00158-x)
Supplement: Supplementary file 2 — Source data Fig. 1 [file 44319_2024_158_MOESM2_ESM.zip]

Archive with 12 entries (6 files):
- Figure 1/1B/
- Figure 1/1B/blood glucose and serum NEFA.xlsx
- Figure 1/1C/
- Figure 1/1C/serum retinol.xlsx
- Figure 1/1D/
- Figure 1/1D/liver gene expression.xlsx
- Figure 1/1E/
- Figure 1/1E/liver REH activity.xlsx
- Figure 1/1F/
- Figure 1/1F/1F blots.pdf
- Figure 1/1G/
- Figure 1/1G/blot quantifications.xlsx
