# Supplementary material for: Adipocyte HSL is required for maintaining circulating vitamin A and RBP4 levels during fasting
Source: EMBO Rep. 2024 May 20;25(7):8. doi: 10.1038/s44319-024-00158-x (PMC11239848; doi:10.1038/s44319-024-00158-x)
Supplement: Supplementary file 2 — Source data Fig. 1 [file 44319_2024_158_MOESM2_ESM.zip › Figure 1/1B/blood glucose and serum NEFA.xlsx]

## Sheet: blood glucose
			blood glucose
						mg/dL
				fed	mouse 1	155
					mouse 2	143
					mouse 3	153.5
					mouse 4	140
					mouse 5	167.5
				fasted	mouse 1	51.5
					mouse 2	56.5
					mouse 3	55.5
					mouse 4	52.5
					mouse 5	50.5

## Sheet: serum NEFA
			serum NEFA
					mmol/L
			fed	mouse 1	0.56627
				mouse 2	0.356996
				mouse 3	0.348789
				mouse 4	0.344686
				mouse 5	0.340583
			fasted	mouse 1	0.95199
				mouse 2	0.894542
				mouse 3	0.890439
				mouse 4	1.29257
				mouse 5	1.18999
