# Supplementary material for: Adipocyte HSL is required for maintaining circulating vitamin A and RBP4 levels during fasting
Source: EMBO Rep. 2024 May 20;25(7):8. doi: 10.1038/s44319-024-00158-x (PMC11239848; doi:10.1038/s44319-024-00158-x)
Supplement: Supplementary file 2 — Source data Fig. 1 [file 44319_2024_158_MOESM2_ESM.zip › Figure 1/1C/serum retinol.xlsx]

## Sheet: serum retinol
			serum retinol
						µmol/L
				fed	mouse 1	0.874
					mouse 2	1.027
					mouse 3	0.745
					mouse 4	1.05
					mouse 5	1.025
				fasted	mouse 1	0.779
					mouse 2	0.983
					mouse 3	0.834
					mouse 4	1.104
					mouse 5	0.858
