# Supplementary material for: Adipocyte HSL is required for maintaining circulating vitamin A and RBP4 levels during fasting
Source: EMBO Rep. 2024 May 20;25(7):8. doi: 10.1038/s44319-024-00158-x (PMC11239848; doi:10.1038/s44319-024-00158-x)
Supplement: Supplementary file 2 — Source data Fig. 1 [file 44319_2024_158_MOESM2_ESM.zip › Figure 1/1D/liver gene expression.xlsx]

## Sheet: liver gene expression
			liver gene expression
				fed					fasted
				mouse 1	mouse 2	mouse 3	mouse 4	mouse 5	mouse 1	mouse 2	mouse 3	mouse 4	mouse 5
			Pck1	1.12	0.95	0.57	1.08	1.28	2.05	1.46	1.28	1.35	1.15
			Rbp4	0.95	1.01	0.84	1.1	1.09	1.76	2.37	1.6	1.38	2.62
			Ttr	0.91	0.61	1.07	1.01	1.4	0.49	0.62	0.51	0.51	0.47
