# Supplementary material for: Adipocyte HSL is required for maintaining circulating vitamin A and RBP4 levels during fasting
Source: EMBO Rep. 2024 May 20;25(7):8. doi: 10.1038/s44319-024-00158-x (PMC11239848; doi:10.1038/s44319-024-00158-x)
Supplement: Supplementary file 2 — Source data Fig. 1 [file 44319_2024_158_MOESM2_ESM.zip › Figure 1/1E/liver REH activity.xlsx]

## Sheet: liver REH activity
			liver REH activity
				nmol ROH/mg/h
				fed				fasted
				mouse 1	mouse 2	mouse 3	mouse 4	mouse 1	mouse 2	mouse 3	mouse 4
			REH	0.916566	0.770089	0.82908	0.851391	0.770078	0.756451	0.70068	0.687992
