# Supplementary material for: Adipocyte HSL is required for maintaining circulating vitamin A and RBP4 levels during fasting
Source: EMBO Rep. 2024 May 20;25(7):8. doi: 10.1038/s44319-024-00158-x (PMC11239848; doi:10.1038/s44319-024-00158-x)
Supplement: Supplementary file 2 — Source data Fig. 1 [file 44319_2024_158_MOESM2_ESM.zip › Figure 1/1G/blot quantifications.xlsx]

## Sheet: blot quantifications
					blot quantifications
						fed				fasted
						mouse 1	mouse 2	mouse 3	mouse 4	mouse 1	mouse 2	mouse 3	mouse 4
					RBP4	1.01229	0.955205	1.08311	0.949402	4.30491	3.55276	3.53449	2.62912
					TTR	1.01543	1.03064	1.08828	0.865641	0.575846	0.604928	0.617767	0.425908
