# Supplementary material for: Adipocyte HSL is required for maintaining circulating vitamin A and RBP4 levels during fasting
Source: EMBO Rep. 2024 May 20;25(7):8. doi: 10.1038/s44319-024-00158-x (PMC11239848; doi:10.1038/s44319-024-00158-x)
Supplement: Supplementary file 3 — Source data Fig. 2 [file 44319_2024_158_MOESM3_ESM.zip]

Archive with 8 entries (4 files):
- Figure 2/2A/
- Figure 2/2A/2A blots.pdf
- Figure 2/2B/
- Figure 2/2B/2B blots.pdf
- Figure 2/2C/
- Figure 2/2C/blot quantifications.xlsx
- Figure 2/2D/
- Figure 2/2D/blot quantifications.xlsx
