# Supplementary material for: Adipocyte HSL is required for maintaining circulating vitamin A and RBP4 levels during fasting
Source: EMBO Rep. 2024 May 20;25(7):8. doi: 10.1038/s44319-024-00158-x (PMC11239848; doi:10.1038/s44319-024-00158-x)
Supplement: Supplementary file 3 — Source data Fig. 2 [file 44319_2024_158_MOESM3_ESM.zip › Figure 2/2C/blot quantifications.xlsx]

## Sheet: blot quantifications
				blot quantifications
						fed					fasted
						mouse 1	mouse 2	mouse 3	mouse 4	mouse 5	mouse 1	mouse 2	mouse 3	mouse 4	mouse 5
					RBP4	0.995875	1.16463	0.56271	1.07433	1.20248	0.539766	0.867818	0.990252	0.803293	0.791676
					TTR	0.783746	1.19346	0.617945	0.931923	1.47297	0.239529	0.431311	0.344394	0.510799	0.459162
