# Supplementary material for: Adipocyte HSL is required for maintaining circulating vitamin A and RBP4 levels during fasting
Source: EMBO Rep. 2024 May 20;25(7):8. doi: 10.1038/s44319-024-00158-x (PMC11239848; doi:10.1038/s44319-024-00158-x)
Supplement: Supplementary file 3 — Source data Fig. 2 [file 44319_2024_158_MOESM3_ESM.zip › Figure 2/2D/blot quantifications.xlsx]

## Sheet: blot quantifications
				blot quantifications
						fed					fasted
						mouse 1	mouse 2	mouse 3	mouse 4	mouse 5	mouse 1	mouse 2	mouse 3	mouse 4	mouse 5
					%apo	1.07888	1.32928	1.47734	0.622908	0.585223	8.36138	6.18891	13.6092	5.92705	5.43493
