# Supplementary material for: Adipocyte HSL is required for maintaining circulating vitamin A and RBP4 levels during fasting
Source: EMBO Rep. 2024 May 20;25(7):8. doi: 10.1038/s44319-024-00158-x (PMC11239848; doi:10.1038/s44319-024-00158-x)
Supplement: Supplementary file 4 — Source data Fig. 3 [file 44319_2024_158_MOESM4_ESM.zip]

Archive with 18 entries (9 files):
- Figure 3/3A/
- Figure 3/3A/primary hepatocytes gene expression.xlsx
- Figure 3/3B/
- Figure 3/3B/primary hepatocytes gene expression.xlsx
- Figure 3/3C/
- Figure 3/3C/primary hepatocytes gene expression.xlsx
- Figure 3/3D/
- Figure 3/3D/primary hepatocytes gene expression.xlsx
- Figure 3/3E/
- Figure 3/3E/3E blots.pdf
- Figure 3/3F/
- Figure 3/3F/blot quantifications.xlsx
- Figure 3/3G/
- Figure 3/3G/3G blots.pdf
- Figure 3/3H/
- Figure 3/3H/primary hepatocytes gene expression.xlsx
- Figure 3/3I/
- Figure 3/3I/primary hepatocytes gene expression.xlsx
