# Supplementary material for: Adipocyte HSL is required for maintaining circulating vitamin A and RBP4 levels during fasting
Source: EMBO Rep. 2024 May 20;25(7):8. doi: 10.1038/s44319-024-00158-x (PMC11239848; doi:10.1038/s44319-024-00158-x)
Supplement: Supplementary file 4 — Source data Fig. 3 [file 44319_2024_158_MOESM4_ESM.zip › Figure 3/3A/primary hepatocytes gene expression.xlsx]

## Sheet: primary hepatocytes gene expr.
			primary hepatocytes gene expression
				vehicle				WY-14643
				exp1	exp2	exp3	exp4	exp1	exp2	exp3	exp4
			RetSat	1.3623	0.856275	1.0346	0.746826	2.2138	1.66213	1.74299	2.44977
			Rbp4	0.724924	0.876128	1.31527	1.08368	1.01034	0.949254	0.933041	0.921873
