# Supplementary material for: Adipocyte HSL is required for maintaining circulating vitamin A and RBP4 levels during fasting
Source: EMBO Rep. 2024 May 20;25(7):8. doi: 10.1038/s44319-024-00158-x (PMC11239848; doi:10.1038/s44319-024-00158-x)
Supplement: Supplementary file 4 — Source data Fig. 3 [file 44319_2024_158_MOESM4_ESM.zip › Figure 3/3B/primary hepatocytes gene expression.xlsx]

## Sheet: primary hepatocytes gene expr.
			primary hepatocytes gene expression
				vehicle			1 µM atRA			2 µM atRA			5 µM atRA
				exp1	exp2	exp3	exp1	exp2	exp3	exp1	exp2	exp3	exp1	exp2	exp3
			Cyp26a1	1.13398	1.0785	0.787527	2.17407	3.15251	2.21443	4.43402	5.34873	4.1679	6.07651	8.19727	7.14513
			Rbp4	1.01847	1.06133	0.920196	1.31568	1.69273	1.06975	1.5399	1.38062	1.02039	1.01518	1.28089	1.0583
