# Supplementary material for: Adipocyte HSL is required for maintaining circulating vitamin A and RBP4 levels during fasting
Source: EMBO Rep. 2024 May 20;25(7):8. doi: 10.1038/s44319-024-00158-x (PMC11239848; doi:10.1038/s44319-024-00158-x)
Supplement: Supplementary file 4 — Source data Fig. 3 [file 44319_2024_158_MOESM4_ESM.zip › Figure 3/3D/primary hepatocytes gene expression.xlsx]

## Sheet: primary hepatocytes gene expr.
			primary hepatocytes gene expression
				vehicle			glucagon
				exp1	exp2	exp3	exp1	exp2	exp3
			Pck1	1.25951	0.864696	0.875793	23.5623	15.0961	14.8458
			Rbp4	1.06655	1.02073	0.91272	1.26493	1.25371	1.39167
