# Supplementary material for: Adipocyte HSL is required for maintaining circulating vitamin A and RBP4 levels during fasting
Source: EMBO Rep. 2024 May 20;25(7):8. doi: 10.1038/s44319-024-00158-x (PMC11239848; doi:10.1038/s44319-024-00158-x)
Supplement: Supplementary file 4 — Source data Fig. 3 [file 44319_2024_158_MOESM4_ESM.zip › Figure 3/3F/blot quantifications.xlsx]

## Sheet: primary hepatocytes
			blot quantifications
				vehicle			0.25 mM 8-Br-cAMP			0.5 mM 8-Br-cAMP			1 mM 8-Br-cAMP
				exp1	exp2	exp3	exp1	exp2	exp3	exp1	exp2	exp3	exp1	exp2	exp3
			lysates	1.18286	0.880501	0.936641	1.03323	1.32715	1.78498	1.22026	1.65278	1.9718	1.79564	1.05006	1.67603
			supernatant	0.989378	1.13243	0.87819	0.237184	0.212147	0.154264	0.0884524	0.0740044	0.0672583	0.0356438	0.0263292	0.046421
