# Supplementary material for: Adipocyte HSL is required for maintaining circulating vitamin A and RBP4 levels during fasting
Source: EMBO Rep. 2024 May 20;25(7):8. doi: 10.1038/s44319-024-00158-x (PMC11239848; doi:10.1038/s44319-024-00158-x)
Supplement: Supplementary file 4 — Source data Fig. 3 [file 44319_2024_158_MOESM4_ESM.zip › Figure 3/3H/primary hepatocytes gene expression.xlsx]

## Sheet: primary hepatocytes gene expr.
			primary hepatocytes gene expression
							Foxo1 mRNA				Igfbp1 mRNA				Rbp4 mRNA
					siRNA		control	Foxo1_1	Foxo1_2		control	Foxo1_1	Foxo1_2		control	Foxo1_1	Foxo1_2
					exp1		1.32	0.18	0.23		1.39	0.28	0.25		1.25	0.52	0.6
					exp2		0.79	0.23	0.19		0.8	0.26	0.22		0.88	0.59	0.62
					exp3		0.82	0.25	0.2		0.74	0.31	0.21		0.8	0.74	0.59
					exp4		1.11	0.28	0.18		1.1	0.3	0.24		1.1	0.66	0.58
