# Supplementary material for: Adipocyte HSL is required for maintaining circulating vitamin A and RBP4 levels during fasting
Source: EMBO Rep. 2024 May 20;25(7):8. doi: 10.1038/s44319-024-00158-x (PMC11239848; doi:10.1038/s44319-024-00158-x)
Supplement: Supplementary file 4 — Source data Fig. 3 [file 44319_2024_158_MOESM4_ESM.zip › Figure 3/3I/primary hepatocytes gene expression.xlsx]

## Sheet: primary hepatocytes gene expr.
			primary hepatocytes gene expression
						vehicle						insulin
						exp1	exp2	exp3	exp4	exp5	exp6	exp1	exp2	exp3	exp4	exp5	exp6
					Igfbp1	0.979721	0.936403	1.08388	1.0148	1.02513	0.959829	0.531522	0.631221	0.666614	0.578443	0.661856	0.78322
					Rbp4	0.935243	1.22089	0.843868	1.14112	1.05892	0.799896	0.691338	0.779534	0.721804	0.769957	0.8761	0.872025
