# Supplementary material for: Adipocyte HSL is required for maintaining circulating vitamin A and RBP4 levels during fasting
Source: EMBO Rep. 2024 May 20;25(7):8. doi: 10.1038/s44319-024-00158-x (PMC11239848; doi:10.1038/s44319-024-00158-x)
Supplement: Supplementary file 5 — Source data Fig. 4 [file 44319_2024_158_MOESM5_ESM.zip]

Archive with 8 entries (4 files):
- Figure 4/4A/
- Figure 4/4A/liver retinoids.xlsx
- Figure 4/4B/
- Figure 4/4B/lung retinoids.xlsx
- Figure 4/4C/
- Figure 4/4C/ingWAT retinoids.xlsx
- Figure 4/4D/
- Figure 4/4D/pgWAT retinoids.xlsx
