# Supplementary material for: Adipocyte HSL is required for maintaining circulating vitamin A and RBP4 levels during fasting
Source: EMBO Rep. 2024 May 20;25(7):8. doi: 10.1038/s44319-024-00158-x (PMC11239848; doi:10.1038/s44319-024-00158-x)
Supplement: Supplementary file 5 — Source data Fig. 4 [file 44319_2024_158_MOESM5_ESM.zip › Figure 4/4A/liver retinoids.xlsx]

## Sheet: concentrations
			liver retinoids		µg/g	fed					fasted
						mouse1	mouse2	mouse3	mouse4	mouse5	mouse1	mouse2	mouse3	mouse4	mouse5
					retinol	7.08582	10.0392	8.50661	11.0096	16.1706	5.12695	9.67301	12.1725	9.27007	6.76825
					retinyl esters	107.224	113.904	107.054	105.774	114.063	113.454	150.607	127.237	129.66	150.606

## Sheet: per organ
		liver retinoids		µg	fed					fasted
					mouse1	mouse2	mouse3	mouse4	mouse5	mouse1	mouse2	mouse3	mouse4	mouse5
				retinol	8.50298	12.2478	9.18714	14.8629	18.111	4.87061	10.2534	12.0508	10.1044	6.56521
				retinyl esters	128.669	138.963	115.618	142.796	127.751	107.781	159.643	125.965	141.329	146.088
