# Supplementary material for: Adipocyte HSL is required for maintaining circulating vitamin A and RBP4 levels during fasting
Source: EMBO Rep. 2024 May 20;25(7):8. doi: 10.1038/s44319-024-00158-x (PMC11239848; doi:10.1038/s44319-024-00158-x)
Supplement: Supplementary file 5 — Source data Fig. 4 [file 44319_2024_158_MOESM5_ESM.zip › Figure 4/4B/lung retinoids.xlsx]

## Sheet: concentrations
			lung retinoids		µg/g	fed					fasted
						mouse1	mouse2	mouse3	mouse4	mouse5	mouse1	mouse2	mouse3	mouse4	mouse5
					retinol	39.365	22.415	19.142	27.089	23.49	29.136	27.995	22.139	31.336	28.851
					retinyl esters	57.161	57.506	49.114	69.107	67.953	49.99	66.317	47.634	45.468	58.067

## Sheet: per organ
		lung retinoids		µg	fed					fasted
					mouse1	mouse2	mouse3	mouse4	mouse5	mouse1	mouse2	mouse3	mouse4	mouse5
				retinol	4.33	2.69	2.106	3.251	2.819	3.788	3.639	2.657	3.76	3.462
				retinyl esters	6.288	6.901	5.403	8.293	8.154	6.499	8.621	5.716	5.456	6.968
