# Supplementary material for: Adipocyte HSL is required for maintaining circulating vitamin A and RBP4 levels during fasting
Source: EMBO Rep. 2024 May 20;25(7):8. doi: 10.1038/s44319-024-00158-x (PMC11239848; doi:10.1038/s44319-024-00158-x)
Supplement: Supplementary file 5 — Source data Fig. 4 [file 44319_2024_158_MOESM5_ESM.zip › Figure 4/4C/ingWAT retinoids.xlsx]

## Sheet: concentrations
			ingWAT retinoids		µg/g	fed					fasted
						mouse1	mouse2	mouse3	mouse4	mouse5	mouse1	mouse2	mouse3	mouse4	mouse5
					retinol	0.414	0.253	0.399	0.243	0.221	0.355	0.328	0.393	0.299	0.307
					retinyl esters	1.963	1.502	1.904	1.487	1.471	2.888	2.141	1.886	1.629	2.273

## Sheet: per organ
		ingWAT retinoids		µg	fed					fasted
					mouse1	mouse2	mouse3	mouse4	mouse5	mouse1	mouse2	mouse3	mouse4	mouse5
				retinol	0.108	0.076	0.112	0.061	0.062	0.053	0.052	0.027	0.06	0.052
				retinyl esters	0.51	0.451	0.533	0.372	0.412	0.433	0.343	0.132	0.326	0.386
