# Supplementary material for: Adipocyte HSL is required for maintaining circulating vitamin A and RBP4 levels during fasting
Source: EMBO Rep. 2024 May 20;25(7):8. doi: 10.1038/s44319-024-00158-x (PMC11239848; doi:10.1038/s44319-024-00158-x)
Supplement: Supplementary file 6 — Source data Fig. 5 [file 44319_2024_158_MOESM6_ESM.zip]

Archive with 10 entries (5 files):
- Figure 5/5A/
- Figure 5/5A/tissue REH activity.xlsx
- Figure 5/5B/
- Figure 5/5B/tissue REH activity.xlsx
- Figure 5/5D/
- Figure 5/5D/plasma retinol.xlsx
- Figure 5/5E/
- Figure 5/5E/5E blots.pdf
- Figure 5/5F/
- Figure 5/5F/blot quantification.xlsx
