# Supplementary material for: Adipocyte HSL is required for maintaining circulating vitamin A and RBP4 levels during fasting
Source: EMBO Rep. 2024 May 20;25(7):8. doi: 10.1038/s44319-024-00158-x (PMC11239848; doi:10.1038/s44319-024-00158-x)
Supplement: Supplementary file 6 — Source data Fig. 5 [file 44319_2024_158_MOESM6_ESM.zip › Figure 5/5A/tissue REH activity.xlsx]

## Sheet: liver REH 
			REH activity
				nmol ROH/mg/h
				DMSO			ATGL inhibitor			HSL inhibitor
				exp1	exp2	exp3	exp1	exp2	exp3	exp1	exp2	exp3
			REH	1.334	1.358	1.304	1.517	1.328	1.353	1.01	0.984	1.05

## Sheet: ingWAT REH
		REH activity
			nmol ROH/mg/h
			DMSO			ATGL inhibitor			HSL inhibitor
			exp1	exp2	exp3	exp1	exp2	exp3	exp1	exp2	exp3
		REH	8.42285	9.09249	9.16919	8.36383	8.55641	8.32402	0.61771	0.782595	0.801255

## Sheet: pgWAT REH
		REH activity
			nmol ROH/mg/h
			DMSO			ATGL inhibitor			HSL inhibitor
			exp1	exp2	exp3	exp1	exp2	exp3	exp1	exp2	exp3
		REH	21.25	15.88	16.31	17.56	20.04	21.79	1.48	1.55	1.5
