# Supplementary material for: Adipocyte HSL is required for maintaining circulating vitamin A and RBP4 levels during fasting
Source: EMBO Rep. 2024 May 20;25(7):8. doi: 10.1038/s44319-024-00158-x (PMC11239848; doi:10.1038/s44319-024-00158-x)
Supplement: Supplementary file 6 — Source data Fig. 5 [file 44319_2024_158_MOESM6_ESM.zip › Figure 5/5B/tissue REH activity.xlsx]

## Sheet: liver REH 
			REH activity
				nmol ROH/mg/h
				wt				Hsl ko
				mouse1	mouse2	mouse3	mouse4	mouse1	mouse2	mouse3	mouse4
			REH	2.18801	2.08008	2.44606	1.90318	2.64189	2.46399	2.43594	2.40508

## Sheet: ingWAT REH
		REH activity
			nmol ROH/mg/h
			wt			Hsl ko
			mouse1	mouse2	mouse3	mouse1	mouse2	mouse3
		REH	8.42285	9.09249	9.16919	0.574183	0.733662	0.571604

## Sheet: pgWAT REH
		REH activity
			nmol ROH/mg/h
			wt			Hsl ko
			mouse1	mouse2	mouse3	mouse1	mouse2	mouse3
		REH	31.4237	29.8936	30.0021	1.29917	1.16303	1.97702
