# Supplementary material for: Adipocyte HSL is required for maintaining circulating vitamin A and RBP4 levels during fasting
Source: EMBO Rep. 2024 May 20;25(7):8. doi: 10.1038/s44319-024-00158-x (PMC11239848; doi:10.1038/s44319-024-00158-x)
Supplement: Supplementary file 6 — Source data Fig. 5 [file 44319_2024_158_MOESM6_ESM.zip › Figure 5/5D/plasma retinol.xlsx]

## Sheet: plasma retinol
			plasma retinol
					wt						HSL ko
				µmol/L	mouse1	mouse2	mouse3	mouse4	mouse5	mouse6	mouse1	mouse2	mouse3	mouse4	mouse5
				fed	0.55	1.02	0.82	0.96	0.88	0.83	1.01	0.94	0.98	1.09	1.14
				fasted	0.58	1	1.05	1.08	1.05		0.55	0.51	0.85	0.51
