# Supplementary material for: Adipocyte HSL is required for maintaining circulating vitamin A and RBP4 levels during fasting
Source: EMBO Rep. 2024 May 20;25(7):8. doi: 10.1038/s44319-024-00158-x (PMC11239848; doi:10.1038/s44319-024-00158-x)
Supplement: Supplementary file 6 — Source data Fig. 5 [file 44319_2024_158_MOESM6_ESM.zip › Figure 5/5F/blot quantification.xlsx]

## Sheet: plasma RBP4
			blot quantification
			plasma RBP4
					wt					HSL ko
					mouse1	mouse2	mouse3	mouse4	mouse5	mouse1	mouse2	mouse3	mouse4	mouse5
				fed	0.45045	1.15616	0.985986	1.36637	1.04104	1.71171	1.52152	1.35636	1.4014	1.83183
				fasted	0.740741	1.7968	1.6016	1.20621	1.34635	0.16016	0.500501	1.03103	0.195195
