# Supplementary material for: Adipocyte HSL is required for maintaining circulating vitamin A and RBP4 levels during fasting
Source: EMBO Rep. 2024 May 20;25(7):8. doi: 10.1038/s44319-024-00158-x (PMC11239848; doi:10.1038/s44319-024-00158-x)
Supplement: Supplementary file 7 — Source data Fig. 6 [file 44319_2024_158_MOESM7_ESM.zip]

Archive with 8 entries (4 files):
- Figure 6/6A/
- Figure 6/6A/6A blots.pdf
- Figure 6/6B/
- Figure 6/6B/media retinol.xlsx
- Figure 6/6C/
- Figure 6/6C/media retinol.xlsx
- Figure 6/6D/
- Figure 6/6D/media retinol.xlsx
