# Supplementary material for: Adipocyte HSL is required for maintaining circulating vitamin A and RBP4 levels during fasting
Source: EMBO Rep. 2024 May 20;25(7):8. doi: 10.1038/s44319-024-00158-x (PMC11239848; doi:10.1038/s44319-024-00158-x)
Supplement: Supplementary file 7 — Source data Fig. 6 [file 44319_2024_158_MOESM7_ESM.zip › Figure 6/6B/media retinol.xlsx]

## Sheet: media retinol
			media retinol
				pmol/mg protein
					BSA				BSA+apoRBP4
					exp1	exp2	exp3	exp4	exp1	exp2	exp3	exp4
				ROH	1.17926	1.46182	1.00743	1.93186	2.71855	3.23304	3.72848	3.68964
