# Supplementary material for: Adipocyte HSL is required for maintaining circulating vitamin A and RBP4 levels during fasting
Source: EMBO Rep. 2024 May 20;25(7):8. doi: 10.1038/s44319-024-00158-x (PMC11239848; doi:10.1038/s44319-024-00158-x)
Supplement: Supplementary file 7 — Source data Fig. 6 [file 44319_2024_158_MOESM7_ESM.zip › Figure 6/6C/media retinol.xlsx]

## Sheet: media retinol
			media retinol
				pmol/mg protein
					DMSO			HSL inhibitor
					exp1	exp2	exp3	exp1	exp2	exp3
				basal	33	46.6	43.4	38.3	43.3	35.4
				basal + RBP4	173	213.2	206.8	135	141.6	130.1
