# Supplementary material for: Adipocyte HSL is required for maintaining circulating vitamin A and RBP4 levels during fasting
Source: EMBO Rep. 2024 May 20;25(7):8. doi: 10.1038/s44319-024-00158-x (PMC11239848; doi:10.1038/s44319-024-00158-x)
Supplement: Supplementary file 7 — Source data Fig. 6 [file 44319_2024_158_MOESM7_ESM.zip › Figure 6/6D/media retinol.xlsx]

## Sheet: media retinol
			media retinol
				pmol/mg protein
					Hsl fl/fl ADIPOQ-Cre-			Hsl fl/fl ADIPOQ-Cre+
					exp1	exp2	exp3	exp1	exp2	exp3
				basal	1.712	1.999	1.82	0.731	0.901	0.713
				basal + RBP4	2.443	2.81	2.2	1.989	0.942	0.892
