# Supplementary material for: Adipocyte HSL is required for maintaining circulating vitamin A and RBP4 levels during fasting
Source: EMBO Rep. 2024 May 20;25(7):8. doi: 10.1038/s44319-024-00158-x (PMC11239848; doi:10.1038/s44319-024-00158-x)
Supplement: Supplementary file 8 — Source data Fig. 7 [file 44319_2024_158_MOESM8_ESM.zip]

Archive with 16 entries (8 files):
- Figure 7/7B/
- Figure 7/7B/plasma retinol.xlsx
- Figure 7/7C/
- Figure 7/7C/7C blots.pdf
- Figure 7/7D/
- Figure 7/7D/blot quantification.xlsx
- Figure 7/7E/
- Figure 7/7E/eye retinoids.xlsx
- Figure 7/7F/
- Figure 7/7F/eye gene expression.xlsx
- Figure 7/7G/
- Figure 7/7G/kidney retinoids.xlsx
- Figure 7/7H/
- Figure 7/7H/kidney weights.xlsx
- Figure 7/7I/
- Figure 7/7I/kidney gene expression.xlsx
