# Supplementary material for: Adipocyte HSL is required for maintaining circulating vitamin A and RBP4 levels during fasting
Source: EMBO Rep. 2024 May 20;25(7):8. doi: 10.1038/s44319-024-00158-x (PMC11239848; doi:10.1038/s44319-024-00158-x)
Supplement: Supplementary file 8 — Source data Fig. 7 [file 44319_2024_158_MOESM8_ESM.zip › Figure 7/7B/plasma retinol.xlsx]

## Sheet: plasma retinol
			plasma retinol
					Hsl fl/fl ADIPOQ-Cre-									Hsl fl/fl ADIPOQ-Cre+
				µmol/L	mouse1	mouse2	mouse3	mouse4	mouse5	mouse6	mouse7	mouse8	mouse9	mouse1	mouse2	mouse3	mouse4	mouse5	mouse6	mouse7	mouse8	mouse9
				fed	1.07	1.15	1.67	1.77	1.58	1.48				1.21	1.66	1.55	1.61	1.16	1.51	1.43	1.47
				fasted	1.41	1.81	1.88	1.77	2.17	1.99	1.55	1.9	1.56	1.35	1.24	1.04	1.12	1.08	1.06	1.06	1.19	1.29
