# Supplementary material for: Adipocyte HSL is required for maintaining circulating vitamin A and RBP4 levels during fasting
Source: EMBO Rep. 2024 May 20;25(7):8. doi: 10.1038/s44319-024-00158-x (PMC11239848; doi:10.1038/s44319-024-00158-x)
Supplement: Supplementary file 8 — Source data Fig. 7 [file 44319_2024_158_MOESM8_ESM.zip › Figure 7/7D/blot quantification.xlsx]

## Sheet: plasma RBP4
			blot quantification
			plasma RBP4
					Hsl fl/fl ADIPOQ-Cre-						Hsl fl/fl ADIPOQ-Cre+
					mouse1	mouse2	mouse3	mouse4	mouse5	mouse6	mouse1	mouse2	mouse3	mouse4	mouse5	mouse6	mouse7	mouse8
				fed	0.788	0.851	1.213	0.72	1.263	1.165	0.58442	0.977327	0.852885	0.373477	0.381411	0.69942	1.28896	0.550029
				fasted	0.944314	1.52348	1.00574	1.26537	0.99205		0.136169	0.300942	0.409366	0.480812
