# Supplementary material for: Adipocyte HSL is required for maintaining circulating vitamin A and RBP4 levels during fasting
Source: EMBO Rep. 2024 May 20;25(7):8. doi: 10.1038/s44319-024-00158-x (PMC11239848; doi:10.1038/s44319-024-00158-x)
Supplement: Supplementary file 8 — Source data Fig. 7 [file 44319_2024_158_MOESM8_ESM.zip › Figure 7/7E/eye retinoids.xlsx]

## Sheet: eye retinoids
			eye retinoids
					Hsl fl/fl ADIPOQ-Cre-					Hsl fl/fl ADIPOQ-Cre+
				ng	mouse1	mouse2	mouse3	mouse4	mouse5	mouse1	mouse2	mouse3	mouse4	mouse5	mouse6
				retinol	6.58858	4.2969	7.73442	6.13024	9.76829	9.59641	7.9063	4.78388	8.82297	11.0001	10.2553
				retinal	19.366	21.2347	26.1507	22.8876	24.015	20.306	20.7746	19.9482	21.3256	22.311	24.5007
				retinyl esters	118.605	134.319	214.434	166.444	201.802	127.069	178.006	90.8007	163.175	194.734	240.009
