# Supplementary material for: Adipocyte HSL is required for maintaining circulating vitamin A and RBP4 levels during fasting
Source: EMBO Rep. 2024 May 20;25(7):8. doi: 10.1038/s44319-024-00158-x (PMC11239848; doi:10.1038/s44319-024-00158-x)
Supplement: Supplementary file 8 — Source data Fig. 7 [file 44319_2024_158_MOESM8_ESM.zip › Figure 7/7F/eye gene expression.xlsx]

## Sheet: eye gene expression
			eye gene expression
				Hsl fl/fl ADIPOQ-Cre-					Hsl fl/fl ADIPOQ-Cre+
				mouse 1	mouse 2	mouse 3	mouse 4	mouse 5	mouse 1	mouse 2	mouse 3	mouse 4	mouse 5	mouse 6
			Rarb	0.871741	1.15533	0.802153	1.0833	1.08747	1.27554	1.07082	1.30627	1.26975	1.19633	0.853931
			Cyp26b1	0.916231	1.20041	0.811437	1.05146	1.02046	1.74658	0.790838	1.56616	0.71588	0.755661	0.916037
			Rbp1	1.30021	1.02625	0.875205	0.839363	0.958964	0.759118	1.0494	0.929648	1.05032	1.21516	0.896844
			Lrat	1.26381	1.14155	0.789617	0.749029	1.05599	1.20243	1.47528	1.25225	1.25809	1.77941	1.20958
