# Supplementary material for: Adipocyte HSL is required for maintaining circulating vitamin A and RBP4 levels during fasting
Source: EMBO Rep. 2024 May 20;25(7):8. doi: 10.1038/s44319-024-00158-x (PMC11239848; doi:10.1038/s44319-024-00158-x)
Supplement: Supplementary file 8 — Source data Fig. 7 [file 44319_2024_158_MOESM8_ESM.zip › Figure 7/7G/kidney retinoids.xlsx]

## Sheet: concentrations
			kidney retinoids
					Hsl fl/fl ADIPOQ-Cre-					Hsl fl/fl ADIPOQ-Cre+
				µg/g	mouse1	mouse2	mouse3	mouse4	mouse5	mouse1	mouse2	mouse3	mouse4	mouse5	mouse6
				retinol	0.312241	0.403909	0.358075	0.315106	0.380992	0.326564	0.280731	0.257814	0.275002	0.280731	0.317971
				retinyl esters	0.42444	0.12052	0.1834	0.131	0.09432	0.1834	0.14672	0.03668	0.22532	0.05764	0.0786

## Sheet: retinoid per organ
	kidney retinoids
			Hsl fl/fl ADIPOQ-Cre-					Hsl fl/fl ADIPOQ-Cre+
		ng	mouse1	mouse2	mouse3	mouse4	mouse5	mouse1	mouse2	mouse3	mouse4	mouse5	mouse6
		retinol	57.292	83.0734	88.8026	74.4796	80.2088	45.8336	45.8336	40.1044	45.8336	54.4274	71.615
		retinyl esters	78.6	26.2	47.16	31.44	20.96	26.2	20.96	5.24	36.68	10.48	15.72
