# Supplementary material for: Adipocyte HSL is required for maintaining circulating vitamin A and RBP4 levels during fasting
Source: EMBO Rep. 2024 May 20;25(7):8. doi: 10.1038/s44319-024-00158-x (PMC11239848; doi:10.1038/s44319-024-00158-x)
Supplement: Supplementary file 8 — Source data Fig. 7 [file 44319_2024_158_MOESM8_ESM.zip › Figure 7/7H/kidney weights.xlsx]

## Sheet: kidney weights
	kidney weights
			Hsl fl/fl ADIPOQ-Cre-					Hsl fl/fl ADIPOQ-Cre+
			mouse1	mouse2	mouse3	mouse4	mouse5	mouse1	mouse2	mouse3	mouse4	mouse5	mouse6
		weight	186.9	206.2	251.9	237.2	208.1	140	158.9	156.8	164.7	197.2	221
