# Supplementary material for: Adipocyte HSL is required for maintaining circulating vitamin A and RBP4 levels during fasting
Source: EMBO Rep. 2024 May 20;25(7):8. doi: 10.1038/s44319-024-00158-x (PMC11239848; doi:10.1038/s44319-024-00158-x)
Supplement: Supplementary file 8 — Source data Fig. 7 [file 44319_2024_158_MOESM8_ESM.zip › Figure 7/7I/kidney gene expression.xlsx]

## Sheet: kidney gene expression
			kidney gene expression
				Hsl fl/fl ADIPOQ-Cre-					Hsl fl/fl ADIPOQ-Cre+
				mouse 1	mouse 2	mouse 3	mouse 4	mouse 5	mouse 1	mouse 2	mouse 3	mouse 4	mouse 5	mouse 6
			Rarb	0.909072	0.733247	0.958003	1.08169	1.31799	1.82738	1.07616	1.57896	1.51846	1.29562	1.63859
			Cyp26b1	0.385001	0.607902	2.4613	0.903625	0.642173	2.97099	2.00538	1.99244	2.51117	1.80306	3.39719
			Rbp1	0.839784	0.778526	1.14596	1.19674	1.03899	1.45535	1.3837	1.41667	1.01977	1.24656	1.38477
			Lrat	0.635266	0.432918	1.28101	0.808014	1.84279	4.90019	1.53203	1.03966	1.5445	1.48678	2.81279
